# Supplementary material for: Openness to Experience Moderates the Association of Warmth Profiles and Subjective Well-Being in Left-Behind and Non-Left-Behind Youth
Source: Int J Environ Res Public Health. 2022 Mar 30;19(7):4103. doi: 10.3390/ijerph19074103 (PMC8998741; doi:10.3390/ijerph19074103)
Supplement: Supplementary file 1 [file ijerph-19-04103-s001.zip]

Archive with 1 entries (1 files):
- ijerph-1564556-supplementary.pdf
